# Supplementary material for: Circulating Let-7 Family Members as Non-Invasive Biomarkers for Predicting Hepatocellular Carcinoma Risk after Antiviral Treatment among Chronic Hepatitis C Patients
Source: Cancers (Basel). 2022 Apr 16;14(8):2023. doi: 10.3390/cancers14082023 (PMC9030777; doi:10.3390/cancers14082023)
Supplement: Supplementary file 1 [file cancers-14-02023-s001.zip]

Archive with 1 entries (1 files):
- cancers-1648230-supplementary.pdf
